# Supplementary material for: Risk–Benefit Assessment of an Increase in the Iodine Fortification Level of Foods in Denmark—A Pilot Study
Source: Foods. 2022 Apr 28;11(9):1281. doi: 10.3390/foods11091281 (PMC9104615; doi:10.3390/foods11091281)
Supplement: Supplementary file 1 [file foods-11-01281-s001.zip]

Archive with 2 entries (2 files):
- Supplemental Tables S1_S2_S3_S4.pdf
- Supplementary tables_S5_S10.pdf
